# Supplementary material for: Diversity and efficacy of insect sampling methods in an urban tropical dry forest of the Colombian Caribbean
Source: PeerJ. 2025 Feb 26;13:e18262. doi: 10.7717/peerj.18262 (PMC11871896; doi:10.7717/peerj.18262)
Supplement: Supplemental Information 2 [file peerj-13-18262-s002.r]

library("iNEXT")
library("ggplot2")
library("openxlsx")
library("tidyverse")
library("betapart")
library("purrr")
library("patchwork")
library("reshape2")
library("gridExtra")
library("cowplot")
library("gridExtra")


matriz_metodos <- read.xlsx(xlsxFile = "Database.xlsx", sheet = 3)
#convertir datos a matrix 
tabla_metodos <- matriz_metodos[,-1]
m_metodos <- as.matrix(tabla_metodos)
#que el nombre de las filas sea el de las especies
row.names(m_metodos) <- matriz_metodos[,1]
m_metodos <- m_metodos[,-4]

#Estimación de la Diversidad
inext_metodos <- iNEXT(m_metodos, q=c(0,1,2), datatype="abundance", endpoint = 3135, knots=100, se=TRUE, conf=0.95, nboot=999)

#######Coberturas separadas de los sitios
df10 <- fortify(inext_metodos, type=3)

#Separando las filas de q0, q1 y q2
q0 <- df10[df10$Order.q == 0, ]

q0.point10 <- q0[which(q0$Method=="Observed"),]
q0.line10 <- q0[which(q0$Method!="Observed"),]
q0.line10$Method <- factor(q0.line10$Method,
                           c("Rarefaction", "Extrapolation"),
                           c("Rarefaction", "Extrapolation"))

cobertura.metodos <- ggplot(q0, aes(x=x, y=y, colour=Assemblage)) +
  geom_point(aes(shape=Assemblage), size=5, data=q0.point10) +
  geom_line(aes(linetype=Method), lwd=1.5, data=q0.line10) +
  geom_ribbon(aes(ymin=y.lwr, ymax=y.upr,
                  fill=Assemblage, colour=NULL), alpha=0.2) +
  theme_minimal() + 
  theme(axis.line = element_line(color = "black"), 
        axis.text.x = element_text(angle = 360, hjust = 1, size = 12),
        axis.text.y = element_text(size = 12),
        panel.grid = element_blank(),
        legend.title = element_text(size = 12),  # Estilo del título de la leyenda
        legend.text = element_text(size = 12))+
  labs(x="Sample Coverage", y="Species Diversity (q = 0)") 

pdf("Fig02_MethodCoverage.pdf")
cobertura.metodos
dev.off()


#Diversidad basada en la muestra
df11 <- fortify(inext_metodos, type=1)

#Separando las curvas de Diversidad basada en la muestra según el orden q0, q1, q2
muestra_q0 <- df11[df11$Order.q == 0, ]

muestra_q0.point11 <- muestra_q0[which(muestra_q0$Method=="Observed"),]
muestra_q0.line11 <- muestra_q0[which(muestra_q0$Method!="Observed"),]
muestra_q0.line11$Method <- factor(muestra_q0.line11$Method,
                                   c("Rarefaction", "Extrapolation"),
                                   c("Rarefaction", "Extrapolation"))

riqueza <- ggplot(muestra_q0, aes(x=x, y=y, colour=Assemblage)) +
  geom_point(aes(shape=Assemblage), size=5, data=muestra_q0.point11) +
  geom_line(aes(linetype=Method), lwd=1.5, data=muestra_q0.line11) +
  geom_ribbon(aes(ymin=y.lwr, ymax=y.upr,
                  fill=Assemblage, colour=NULL), alpha=0.2) +
  theme_minimal() + 
  theme(axis.line = element_line(color = "black"), 
        axis.text.x = element_text(angle = 360, hjust = 1), 
        panel.grid = element_blank(),
        legend.title = element_text(size = 12),  # Estilo del título de la leyenda
        legend.text = element_text(size = 12))+
  labs(x="Number of individuals", y="Species diversity (q = 0)") 

#q1
muestra_q1 <- df11[df11$Order.q == 1, ]

muestra_q1.point11 <- muestra_q1[which(muestra_q1$Method=="Observed"),]
muestra_q1.line11 <- muestra_q1[which(muestra_q1$Method!="Observed"),]
muestra_q1.line11$Method <- factor(muestra_q1.line11$Method,
                                   c("Rarefaction", "Extrapolation"),
                                   c("Rarefaction", "Extrapolation"))

tipicas <- ggplot(muestra_q1, aes(x=x, y=y, colour=Assemblage)) +
  geom_point(aes(shape=Assemblage), size=5, data=muestra_q1.point11) +
  geom_line(aes(linetype=Method), lwd=1.5, data=muestra_q1.line11) +
  geom_ribbon(aes(ymin=y.lwr, ymax=y.upr,
                  fill=Assemblage, colour=NULL), alpha=0.2) +
  theme_minimal() + 
  theme(axis.line = element_line(color = "black"), 
        axis.text.x = element_text(angle = 360, hjust = 1), 
        panel.grid = element_blank(),
        legend.title = element_text(size = 12),  # Estilo del título de la leyenda
        legend.text = element_text(size = 12))+
  labs(x="Number of individuals", y="Species diversity (q = 1)") 

#q2
muestra_q2 <- df11[df11$Order.q == 2, ]

muestra_q2.point <- muestra_q2[which(muestra_q2$Method=="Observed"),]
muestra_q2.line <- muestra_q2[which(muestra_q2$Method!="Observed"),]
muestra_q2.line$Method <- factor(muestra_q2.line$Method,
                                 c("Rarefaction", "Extrapolation"),
                                 c("Rarefaction", "Extrapolation"))

dominantes <- ggplot(muestra_q2, aes(x=x, y=y, colour=Assemblage)) +
  geom_point(aes(shape=Assemblage), size=5, data=muestra_q2.point) +
  geom_line(aes(linetype=Method), lwd=1.5, data=muestra_q2.line) +
  geom_ribbon(aes(ymin=y.lwr, ymax=y.upr,
                  fill=Assemblage, colour=NULL), alpha=0.2) +
  theme_minimal() + 
  theme(axis.line = element_line(color = "black"), 
        axis.text.x = element_text(angle = 360, hjust = 1), 
        panel.grid = element_blank(),
        legend.title = element_text(size = 12),  # Estilo del título de la leyenda
        legend.text = element_text(size = 12))+
  labs(x="Number of individuals", y="Species diversity (q = 2)") 

#Uniendo graficas de los ordenes de diversidad q0, q1, q2
legend10 <- get_legend(riqueza)

upper_row10 <- plot_grid(riqueza+ theme(legend.position = "none", text = element_text(size = 12)),
                         tipicas+ theme(legend.position = "none", text = element_text(size = 12)),
                         dominantes+ theme(legend.position = "none", text = element_text(size = 12)),
                         legend10, nrow = 2, labels = c('A', 'B', 'C'), rel_widths = 5, rel_heights = 5)

pdf("Fig03_MethodDiversity.pdf")
upper_row10
dev.off()


###ANALISIS CON ORDENES
matriz_ordenes <- read.xlsx(xlsxFile = "Database.xlsx", sheet = 4)
#convertir datos a matrix 
tabla_ordenes <- matriz_ordenes[,-1]
m_ordenes <- as.matrix(tabla_ordenes)
#que el nombre de las filas sea el de las especies
row.names(m_ordenes) <- matriz_ordenes[,1]

m_ordenes

#Estimación de la Diversidad
inext_ordenes <- iNEXT(m_ordenes, q=c(0,1,2), datatype="abundance", knots=100, endpoint = 1200, se=TRUE, conf=0.95, nboot=999)

#######Coberturas separadas de los sitios
df2 <- fortify(inext_ordenes, type=3)

#Separando las filas de q0, q1 y q2
Ordenes.q0 <- df2[df2$Order.q == 0, ]

Ordenes.q0.point <- Ordenes.q0[which(Ordenes.q0$Method=="Observed"),]
Ordenes.q0.line <- Ordenes.q0[which(Ordenes.q0$Method!="Observed"),]
Ordenes.q0.line$Method <- factor(Ordenes.q0.line$Method,
                                 c("Rarefaction", "Extrapolation"),
                                 c("Rarefaction", "Extrapolation"))


cobertura.ordenes <- ggplot(Ordenes.q0, aes(x=x, y=y, color=Assemblage, shape=Assemblage)) +
  geom_point(size=5, data=Ordenes.q0.point) +
  geom_line(aes(linetype=Method, color=Assemblage), lwd=1.5, data=Ordenes.q0.line) +
  geom_ribbon(aes(ymin=y.lwr, ymax=y.upr, fill= Assemblage), alpha=0.2) +
  theme_minimal() + 
  theme(axis.line = element_line(color = "black"), 
        axis.text.x = element_text(angle = 360, hjust = 1, size = 12),
        axis.text.y = element_text(size = 12),
        panel.grid = element_blank(),
        legend.title = element_text(size = 12),  # Estilo del título de la leyenda
        legend.text = element_text(size = 12)) +
  labs(x="Sample Coverage", y="Species diversity")

cobertura.ordenes

sect <- c("#87CEEB", "gold", "firebrick1", 
          "violet", "chartreuse3", "brown4", 
          "#708090", "pink", "black" )

#Si quiere separar las gráficas
library(purrr)
# Your original plot code
original_plotq0 <- ggplot(Ordenes.q0, aes(x = x, y = y, colour = Assemblage)) +
  geom_point(size = 5, data = Ordenes.q0.point) +
  geom_line(aes(linetype = Method, colour = Assemblage), lwd = 1.5, data = Ordenes.q0.line) +  # Modificación aquí
  geom_ribbon(aes(ymin = y.lwr, ymax = y.upr,
                  fill = Assemblage, colour = NULL), alpha = 0.2) +
  labs(x = "Sample Coverage", y = "Species Diversity") +
  scale_fill_manual(values = sect)+
  scale_colour_manual(values = sect) + 
  theme_bw() +
  theme(plot.background = element_blank(),
        panel.grid.major = element_blank(),
        panel.grid.minor = element_blank()) +
  theme(panel.border = element_blank()) +
  theme(axis.line.x = element_line(color = "black", size = 0.5),
        axis.line.y = element_line(color = "black", size = 0.5), 
        axis.text.x = element_text(angle = 360, hjust = 1, size = 12),
        axis.text.y = element_text(size = 12),
        axis.title = element_text(size = 12),
        legend.title = element_text(size = 12),  # Estilo del título de la leyenda
        legend.text = element_text(size = 12))
# Split the data by Assemblage
df_list.q0 <- split(Ordenes.q0, Ordenes.q0$Assemblage)
# Map the plot over each subset of data
plots.q0 <- map(df_list.q0, ~original_plotq0 + 
               facet_wrap(~Assemblage, scales = "free", strip.position = "top") +
                 theme(strip.text = element_text(size = 12)))
# Print or save the separate plots
walk(plots.q0, print)

#plots.q0
#png("cobertura de órdenes.png", units="in", width=10, height=8, res=300)
pdf("FigS1_OrderCoverage.pdf", width = 12, height=10)
plots.q0
dev.off()


cobertura.metodos
png("cobertura de métodos.png", units="in", width=10, height=8, res=300)
cobertura.metodos
dev.off()

coberturas
png("coberturas.png", units="in", width=12, height=5, res=300)
coberturas
dev.off()

###################################
#########ORDENES COMO INDICADORES#######
diversidad_ordenes <- read.xlsx(xlsxFile = "Database.xlsx", sheet = 7)
#convertir datos a matrix 
tabla_diversidad <- diversidad_ordenes[,-1]
m_diversidad <- as.matrix(tabla_diversidad)
#que el nombre de las filas sea el de las especies
row.names(m_diversidad) <- diversidad_ordenes[,1]

m_diversidad<- m_diversidad[,-3]

#Estimación de la Diversidad
inext_diver.ord <- iNEXT(m_diversidad, q=c(0,1,2), datatype="abundance", endpoint = 3135, knots=100, se=TRUE, conf=0.95, nboot=999)

#######Coberturas separadas de los sitios
df40 <- fortify(inext_diver.ord, type=1)

#Separando las filas de q0, q1 y q2
ordenes.q0 <- df40[df40$Order.q == 0, ]

ordenes.q0.point10 <- ordenes.q0[which(ordenes.q0$Method=="Observed"),]
ordenes.q0.line10 <- ordenes.q0[which(ordenes.q0$Method!="Observed"),]
ordenes.q0.line10$Method <- factor(ordenes.q0.line10$Method,
                           c("Rarefaction", "Extrapolation"),
                           c("Rarefaction", "Extrapolation"))

ordenes.q0.sub <-ordenes.q0[ordenes.q0$Assemblage=="Diptera",]
ordenes.q0.line10.sub <-ordenes.q0.line10[ordenes.q0.line10$Assemblage=="Diptera",]
ordenes.q0.point10.sub <-ordenes.q0.point10[ordenes.q0.point10$Assemblage=="Diptera",]

cobertura.diver.ord.dip <- ggplot(ordenes.q0.sub, aes(x=x, y=y, colour=Assemblage)) +
  geom_point(aes(shape=Assemblage), size=5, data=ordenes.q0.point10.sub) +
  geom_line(aes(linetype=Method), lwd=1.5, data=ordenes.q0.line10.sub) +
  geom_ribbon(aes(ymin=y.lwr, ymax=y.upr,
                  fill=Assemblage, colour=NULL), alpha=0.2) +
  theme_minimal() + 
  theme(axis.line = element_line(color = "black"), 
        axis.text.x = element_text(angle = 360, hjust = 1, size = 12),
        axis.text.y = element_text(size = 12),
        panel.grid = element_blank(),
        legend.title = element_text(size = 12),  # Estilo del título de la leyenda
        legend.text = element_text(size = 12))+
  labs(x="Sample Coverage", y="Species diversity") 

ordenes.q0.sub <-ordenes.q0[ordenes.q0$Assemblage=="Coleoptera",]
ordenes.q0.line10.sub <-ordenes.q0.line10[ordenes.q0.line10$Assemblage=="Coleoptera",]
ordenes.q0.point10.sub <-ordenes.q0.point10[ordenes.q0.point10$Assemblage=="Coleoptera",]

cobertura.diver.ord.col <- ggplot(ordenes.q0.sub, aes(x=x, y=y, colour=Assemblage)) +
  geom_point(aes(shape=Assemblage), size=5, data=ordenes.q0.point10.sub) +
  geom_line(aes(linetype=Method), lwd=1.5, data=ordenes.q0.line10.sub) +
  geom_ribbon(aes(ymin=y.lwr, ymax=y.upr,
                  fill=Assemblage, colour=NULL), alpha=0.2) +
  theme_minimal() + 
  theme(axis.line = element_line(color = "black"), 
        axis.text.x = element_text(angle = 360, hjust = 1, size = 12),
        axis.text.y = element_text(size = 12),
        panel.grid = element_blank(),
        legend.title = element_text(size = 12),  # Estilo del título de la leyenda
        legend.text = element_text(size = 12))+
  labs(x="Sample Coverage", y="Species diversity") 


ordenes.q0.sub <-ordenes.q0[ordenes.q0$Assemblage=="Hymenoptera",]
ordenes.q0.line10.sub <-ordenes.q0.line10[ordenes.q0.line10$Assemblage=="Hymenoptera",]
ordenes.q0.point10.sub <-ordenes.q0.point10[ordenes.q0.point10$Assemblage=="Hymenoptera",]

cobertura.diver.ord.hym <- ggplot(ordenes.q0.sub, aes(x=x, y=y, colour=Assemblage)) +
  geom_point(aes(shape=Assemblage), size=5, data=ordenes.q0.point10.sub) +
  geom_line(aes(linetype=Method), lwd=1.5, data=ordenes.q0.line10.sub) +
  geom_ribbon(aes(ymin=y.lwr, ymax=y.upr,
                  fill=Assemblage, colour=NULL), alpha=0.2) +
  theme_minimal() + 
  theme(axis.line = element_line(color = "black"), 
        axis.text.x = element_text(angle = 360, hjust = 1, size = 12),
        axis.text.y = element_text(size = 12),
        panel.grid = element_blank(),
        legend.title = element_text(size = 12),  # Estilo del título de la leyenda
        legend.text = element_text(size = 12))+
  labs(x="Sample Coverage", y="Species diversity") 


pdf("FigS2A_OrderDiversity_Hym.pdf")
cobertura.diver.ord.hym
dev.off()
pdf("FigS2B_OrderDiversity_Col.pdf")
cobertura.diver.ord.col
dev.off()
pdf("FigS2C_OrderDiversity_Dip.pdf")
cobertura.diver.ord.dip
dev.off()


estimado_orden.diver <- as.data.frame(inext_diver.ord$AsyEst)

estimado_orden.diver$Diversity <- ifelse(estimado_orden.diver$Diversity == "Species richness", "q0",
                                      ifelse(estimado_orden.diver$Diversity == "Shannon diversity", "q1",
                                             ifelse(estimado_orden.diver$Diversity == "Simpson diversity", "q2", estimado_orden.diver$Diversity)))


slopes.ord <- estimado_orden.diver %>%
  group_by(Assemblage) %>%
  summarize(slope = coef(lm(Estimator ~ Diversity))[2])

ggplot(estimado_orden.diver, aes(x = Diversity, y = Estimator, group = Assemblage, color = Assemblage)) +
  geom_smooth(method = "lm", se = FALSE, aes(group = Assemblage)) +
  labs(x = "Order", y = "Estimate", color = "Order") +
  scale_fill_manual(values = sect)+
  scale_colour_manual(values = sect) + 
  theme_bw() +
  theme(plot.background = element_blank(),
        panel.grid.major = element_blank(),
        panel.grid.minor = element_blank() )+
  theme(panel.border= element_blank())+
  theme(axis.line.x = element_line(color="black", size = 0.5),
        axis.line.y = element_line(color="black", size = 0.5))+
  facet_wrap(~ Assemblage, ncol = 2)+
  geom_text(data = slopes.ord, aes(x = max(estimado_orden.diver$Diversity), y = max(estimado_orden.diver$Estimator), 
                                   label = sprintf("m: %.2f", slope)), vjust = 1, hjust = 1, size = 5)


ggplot(estimado_orden.diver, aes(x = Diversity, y = Observed, group = Assemblage, color = Assemblage)) +
  geom_point() +
  geom_line(aes(group = Assemblage)) +
  geom_smooth(method = "lm", se = FALSE)+
  scale_fill_manual(values = sect)+
  labs(x = "Orden", y = "Diversidad Estimada", color = "Sitio") +
  theme_bw() + 
  theme(plot.background = element_blank(),
        panel.grid.major = element_blank(),
        panel.grid.minor = element_blank() )+
  theme(panel.border= element_blank())+
  theme(axis.line.x = element_line(color="black", size = 0.5),
        axis.line.y = element_line(color="black", size = 0.5))


######BETA

library("ggVennDiagram")
library("VennDiagram")
library(ggplot2)

#VENN MORFOS X TRAPS
matriz_freq.met <- m_metodos[,-4]

my.data10 <- ifelse(matriz_freq.met > 0, 1, 0)

x10 <- list(
  Fog = names(my.data10[which(my.data10[,1]==1),1]), 
  Mal = names(my.data10[which(my.data10[,2]==1),2]), 
  Pit = names(my.data10[which(my.data10[,3]==1),3]))

library(ggplot2)
library(ggVennDiagram)
venn_morphos <- ggVennDiagram(x10, label_alpha = 0, show_intersect = FALSE, label = "count", 
                              label_color = "black", set_color = "black", edge_lty = 0, 
                              label_offset = 5) +
  scale_fill_gradient(low = "white", high = "gray") 
#  theme(plot.margin = margin(1, 1, 1, 1, "cm")) # Adjust the margins here

venn_morphos


#Diagrama de Venn FAMILIAS X TRAMPAS
familia <- read.xlsx(xlsxFile = "Database.xlsx", sheet = 6)
#convertir datos a matrix 
tabla_familia <- familia[,-1]
m_familia <- as.matrix(tabla_familia)
#que el nombre de las filas sea el de las especies
row.names(m_familia) <- familia[,1]

m_familia <- m_familia[-c(130:131),]

my.data20 <- ifelse(m_familia > 0, 1, 0)

x20 <- list(
  Fog = names(my.data20[which(my.data20[,1]==1),1]), 
  Mal = names(my.data20[which(my.data20[,2]==1),2]), 
  Pit = names(my.data20[which(my.data20[,3]==1),3]))

venn_familia <- ggVennDiagram(x20, label_alpha = 0,show_intersect = F,label = "count",label_color = "black",set_color = "black",edge_lty = 0,  label_offset = 5)+
  scale_fill_gradient(low = "white", high = "gray")
venn_familia

#Diagrama de Venn ordenes X TRAMPAS
ordenes <- read.xlsx(xlsxFile = "Database.xlsx", sheet = 5)
#convertir datos a matrix 
tabla_ordenes <- ordenes[,-1]
b_ordenes <- as.matrix(tabla_ordenes)
#que el nombre de las filas sea el de las especies
row.names(b_ordenes) <- ordenes[,1]

b_ordenes <- b_ordenes[,-4]

my.data30 <- ifelse(b_ordenes > 0, 1, 0)

x30 <- list(
  Fog = names(my.data30[which(my.data30[,1]==1),1]), 
  Mal = names(my.data30[which(my.data30[,2]==1),2]), 
  Pit = names(my.data30[which(my.data30[,3]==1),3]))

venn_ordenes <-ggVennDiagram(x30, label_alpha = 0,show_intersect = F,label = "count",label_color = "black",set_color = "black",edge_lty = 0,  label_offset = 5)+
  scale_fill_gradient(low = "white", high = "gray")
venn_ordenes

############################
######Betapart#############

transp_morphos<- t(my.data10)

library("betapart")
morpho.part =betapart.core(transp_morphos)

#Calculo general beta
morpho.part.m <- beta.multi(morpho.part, index.family = "sor")


#####Matriz Pairwise
morpho.part.p= beta.pair(morpho.part, index.family= "sor")
is.matrix(morpho.part.p$beta.jtu)

#cluster pa dendrograma
mtu <- hclust(morpho.part.p$beta.sim )
mne <- hclust(morpho.part.p$beta.sne )
mja <- hclust(morpho.part.p$beta.sor )

####dendrogramas con ggplot
library("ggdendro")
dendr7 <- dendro_data(mtu, type="rectangle") 
dendr8 <- dendro_data(mne, type="rectangle") 
dendr9 <- dendro_data(mja, type="rectangle") 

recambio <- ggplot() + 
  geom_segment(data=segment(dendr7), aes(x=x, y=y, xend=xend, yend=yend)) + 
  geom_text(data=label(dendr7), aes(x=x, y=y, label=label, hjust=-0.2), size=5) +
  coord_flip() + scale_y_reverse(expand=c(0.3, 0)) + 
  theme(axis.line.x =element_line(color="black", size = 0.5),
        axis.ticks.y=element_blank(),
        axis.text.y=element_blank(),
        axis.text.x = element_text(color= "black",size= 14),
        axis.title.y=element_blank(),
        axis.title.x =element_blank(),
        panel.background=element_rect(fill="white"),
        panel.grid=element_blank())

#####Para calcular densidad de los componentes
site2.samp <- beta.sample(morpho.part,
                          sites=3, samples=100)

dist.site2 <- site2.samp$sampled.values


plot(density(site2.samp$sampled.values$beta.SOR),
     xlim=c(0,1), ylim=c(0, 10), xlab='Beta 
     diversity', main='Beta', lwd=3)
lines(density(site2.samp$sampled.values$beta.SIM), lty=2, col= "blue", lwd=3) #Línea punteada
lines(density(site2.samp$sampled.values$beta.SNE), lty=3, col= "red", lwd=3) #Línea segmentada


# dataframe con los datos
data <- data.frame(
  beta.SIM = rep(site2.samp$sampled.values$beta.SIM, each = 100),
  beta.SNE = rep(site2.samp$sampled.values$beta.SNE, each = 100),
  beta.SOR = rep(site2.samp$sampled.values$beta.SOR, each = 100)
)

# Calcular la densidad máxima de las densidades de cada componente
max_density <- max(density(data$beta.SOR)$y, density(data$beta.SIM)$y, density(data$beta.SNE)$y)

# Crear el gráfico con ggplot
# beta.trap <- ggplot(data, aes(x = beta.SOR)) +
#   geom_density(aes(color = "βSOR"), lwd = 1.5) +  # Línea negra sólida
#   geom_density(aes(x = beta.SIM, color = "βSIM"), linetype = "dashed", lwd = 1.5) +  # Línea punteada azul
#   geom_density(aes(x = beta.SNE, color = "βSNE"), linetype = "dotted", lwd = 1.5) +  # Línea segmentada roja
#   scale_color_manual(values = c("firebrick3", "cornflowerblue", "black")) +  # Definir colores
#   xlim(0, 1) +
#   ylim(0, max_density * 1.1)+
# theme_minimal() + 
#   theme(axis.line = element_line(color = "black"), 
#         axis.text.x = element_text(angle = 360, hjust = 1, size = 12),
#         axis.text.y = element_text(size = 12),
#         panel.grid = element_blank(),
#         legend.title = element_text(size = 12),  # Estilo del título de la leyenda
#         legend.text = element_text(size = 12)) +
#   labs(x = "Beta Diversity", y = "Density")  # Etiquetas de los ejes y título
beta.trap <- ggplot(data, aes(x = beta.SOR)) +
  geom_density(aes(color = "βSOR", linetype = "βSOR"), lwd = 1.5) +  # Solid black line
  geom_density(aes(x = beta.SIM, color = "βSIM", linetype = "βSIM"), lwd = 1.5) +  # Dashed blue line
  geom_density(aes(x = beta.SNE, color = "βSNE", linetype = "βSNE"), lwd = 1.5) +  # Dotted red line
  scale_color_manual(name = "Components",  # Set legend title
                     values = c("βSOR" = "firebrick3", "βSIM" = "cornflowerblue", "βSNE" = "black"),  # Define colors
                     labels = c("βSOR", "βSIM", "βSNE")) +  # Define legend labels
  scale_linetype_manual(name = "Components",  # Set legend title
                        values = c("βSOR" = "solid", "βSIM" = "dashed", "βSNE" = "dotted"),  # Define line types
                        labels = c("βSOR", "βSIM", "βSNE")) +  # Define legend labels
  xlim(0, 1) +
  ylim(0, max_density * 1.1) +
  theme_minimal() + 
  theme(axis.line = element_line(color = "black"), 
        axis.text.x = element_text(angle = 360, hjust = 1, size = 12),
        axis.text.y = element_text(size = 12),
        panel.grid = element_blank(),
        legend.title = element_text(size = 12),  # Style legend title
        legend.text = element_text(size = 12)) +
  labs(x = "Beta Diversity", y = "Density")  # Axis labels and title


beta.trap

beta_plots <- plot_grid(
  plot_grid(
    venn_morphos + theme(text = element_text(size = 14)),
    venn_familia + theme(text = element_text(size = 14)),
    venn_ordenes + theme(text = element_text(size = 14)),
    nrow = 1, labels = c('A', 'B', 'C'), rel_widths = c(4, 4, 4)),
  plot_grid(
    beta.trap + theme(text = element_text(size = 14)),
    recambio + theme(text = element_text(size = 14)),
    nrow = 1, labels = c('D', 'E'), rel_widths = c(4, 4)),
  nrow = 2, labels = "", rel_heights = c(6, 6)
)

pdf("Fig04_Beta.pdf",width = 12,height = 8)
beta_plots 
dev.off()
